# Supplementary material for: Analysis of Selected Toll-like Receptors in the Pathogenesis and Advancement of Non-Small-Cell Lung Cancer
Source: J Clin Med. 2024 May 9;13(10):2793. doi: 10.3390/jcm13102793 (PMC11122486; doi:10.3390/jcm13102793)
Supplement: Supplementary file 1 [file jcm-13-02793-s001.zip]

Archive with 1 entries (1 files):
- jcm-2984028-supplementary.pdf
